# Supplementary material for: A Novel Potent Carrier for Unconventional Protein Export in Ustilago maydis
Source: Front Cell Dev Biol. 2022 Jan 10;9:816335. doi: 10.3389/fcell.2021.816335 (PMC8784666; doi:10.3389/fcell.2021.816335)
Supplement: Supplementary file 2 [file DataSheet4.xlsx]

## Sheet: Tabelle1
Luciferase whole cells		Total values
	Replicate 1	Replicate 2	Replicate 3
AB33P8D	13	13	9.66667
FLuc-Cts1	4464.67	7597.33	7654.67
FLuc-Jps1	49536.7	22780.3	57562.7
Fluc	25982.7	52875.7	67193
Luciferase cell extracts - relative values as depicted in the figure							Shown in the figure
	Replicate 1	Replicate 2	Replicate 3				Average values	Standard deviation
AB33P8D	0.00291175	0.00171113	0.00126285			AB33P8D	0.00196191	0.000852579
FLuc-Cts1	0.679324	1.15598	1.1647			FLuc-Cts1	1	0.277748
FLuc-Jps1	7.53728	3.46615	8.75848			FLuc-Jps1	6.5873	2.7711
Fluc	3.95341	8.04533	10.2238			Fluc	7.40751	3.18348
To obtain these values all individual replicate measurements were divided by the the average value of all FLuc-Cts1 replicates
Luciferase supernatants		Total values
	Replicate 1	Replicate 2	Replicate 3
AB33P8D	6.66667	0	2
FLuc-Cts1	25.6667	114.333	19.3333
FLuc-Jps1	989.333	1389	904
Fluc	25.6667	158.667	48
Luciferase supernatants - relative values as depicted in the figure							Shown in the figure
	Replicate 1	Replicate 2	Replicate 3				Average values	Standard deviation
AB33P8D	0.25974	0	0.103448			AB33P8D	0.121063		0.130763
FLuc-Cts1	1.14074	5.08148	0.859259			FLuc-Cts1	2.36049		2.36064
FLuc-Jps1	43.9704	61.7333	40.1778			FLuc-Jps1	48.6272		11.5076
Fluc	1	7.05185	2.13333			Fluc	3.39506		3.21717
To obtain these values all individual replicate measurements were divided by the the average value of all FLuc-Cts1 replicates
