# Supplementary material for: A Novel Potent Carrier for Unconventional Protein Export in Ustilago maydis
Source: Front Cell Dev Biol. 2022 Jan 10;9:816335. doi: 10.3389/fcell.2021.816335 (PMC8784666; doi:10.3389/fcell.2021.816335)
Supplement: Supplementary file 7 [file DataSheet3.xlsx]

## Sheet: Replicate 1
Gluc	Time [min]	0	5	10	15	20	25	30	35	40	45	50	60	65	70	75	80	85	90	95	μM/min		Average µM/min			Average μM/min - Blank
72,033: Factor for RFU/µM	RFU/72,033
		1.26331	4.22029	7.69092	11.2865	14.8543	18.4221	21.8511	25.1968	28.4175	31.4995	34.3731	37.2329	39.9261	42.5638	45.1876	47.6309	50.0049	52.1705	54.4611	0.555074
Poma_Gus_Cts1		1.01342	3.52616	6.46926	9.5373	12.7025	15.7011	18.7553	21.6984	24.5165	27.2236	29.8058	32.4296	34.8451	37.1496	39.5513	41.6892	43.7438	45.8262	47.7975	0.489983		0.51132			0.507647
		1.05507	3.47063	6.41373	9.454	12.5359	15.5484	18.6026	21.5457	24.4194	27.0987	29.7364	32.3046	34.7618	37.0663	39.3014	41.481	43.6467	45.618	47.7004	0.488903
		1.47155	6.77467	12.994	19.4633	25.7799	31.7355	37.5384	42.9942	48.1446	52.6425	57.2099	61.4163	65.4145	69.1211	72.6334	75.9791	79.0749	81.9763	84.8778	0.865444
Poma_Gus_Jps1		1.49931	7.02456	13.5355	20.2546	26.7794	32.9571	38.76	44.2575	49.3801	53.9197	58.3621	62.4852	66.4695	69.954	73.3553	76.4511	79.408	82.1707	84.8361	0.862463		0.862651			0.858979
		1.65202	7.44103	14.1602	21.0737	27.6679	33.9428	39.6901	45.2709	50.2964	54.8915	59.2506	63.2071	67.1775	70.5788	73.98	77.0897	79.8801	82.5039	84.9888	0.860047
		0.610831	0.610831	0.721891	0.694126	0.763539	0.791304	0.805187	0.846834	0.902364	0.944012	0.957894	0.971777	0.985659	1.02731	1.02731	1.06895	1.08284	1.1106	1.15225	0.00543084
Δdon3		0.610831	0.638596	0.735774	0.735774	0.819069	0.805187	0.874599	0.874599	0.916247	0.944012	0.971777	1.01342	1.04119	1.05507	1.06895	1.12448	1.15225	1.18001	1.1939	0.00581368		0.00570819			0.00203566
		0.555301	0.583066	0.652479	0.694126	0.749656	0.749656	0.805187	0.832952	0.860717	0.888482	0.902364	0.957894	0.971777	1.01342	1.06895	1.05507	1.06895	1.12448	1.13837	0.00588006
		0.680244	0.666361	0.708009	0.749656	0.777421	0.819069	0.819069	0.874599	0.888482	0.916247	0.916247	0.985659	0.985659	0.999542	1.04119	1.09672	1.05507	1.09672	1.09672	0.00471455
Δdon3_Poma_Gus		0.499771	0.527536	0.541419	0.569184	0.666361	0.652479	0.694126	0.694126	0.749656	0.777421	0.791304	0.777421	0.832952	0.832952	0.846834	0.846834	0.888482	0.874599	0.916247	0.00416498		0.00429002			0.000617491
		0.569184	0.596949	0.610831	0.680244	0.735774	0.708009	0.749656	0.777421	0.791304	0.832952	0.832952	0.860717	0.874599	0.888482	0.888482	0.930129	0.930129	0.957894	0.971777	0.00399054
		0.694126	0.805187	0.985659	1.15225	1.34661	1.55484	1.73532	1.91579	2.12403	2.3045	2.48497	2.67933	2.84592	3.01251	3.1791	3.35957	3.4984	3.69275	3.85934	0.0333694
Δdon3_Poma_Gus_Cts1_Pcrg_don3_eGFP		0.513653	0.610831	0.749656	0.888482	0.999542	1.13837	1.26331	1.41602	1.54096	1.6659	1.79085	1.88802	2.04073	2.16567	2.24897	2.41556	2.48497	2.56827	2.72098	0.0229846		0.029671			0.0259985
		0.596949	0.708009	0.860717	1.05507	1.24943	1.38825	1.62426	1.81861	1.99908	2.15179	2.34615	2.52662	2.69321	2.8598	3.05416	3.1791	3.34569	3.4984	3.72052	0.0326591
		0.596949	0.874599	1.29107	1.73532	2.15179	2.6238	3.12357	3.58169	4.10923	4.58123	5.081	5.58078	6.08055	6.53867	7.01068	7.52433	7.98245	8.46834	8.95423	0.0882746
Δdon3_Poma_Gus_Jps1		0.666361	0.971777	1.4299	1.87414	2.40168	2.91533	3.42898	3.95652	4.49794	5.05324	5.58078	6.12219	6.6775	7.2328	7.7881	8.31563	8.8987	9.37071	9.92601	0.0978717		0.104884			0.101211
		0.763539	1.1939	1.83249	2.48497	3.15133	3.84546	4.56735	5.24759	5.92784	6.62196	7.35774	8.06575	8.80152	9.49565	10.2453	10.9255	11.6474	12.2583	12.9107	0.128505
		0.777421	1.27719	1.94355	2.66545	3.35957	4.09535	4.80335	5.53913	6.30267	6.98291	7.73257	8.41281	9.12082	9.82883	10.5368	11.231	11.939	12.522	13.1884	0.130709
Δdon3_Poma_Gus_Jps1_Pcrg_don3_eGFP		0.666361	1.13837	1.72143	2.31838	2.95698	3.58169	4.26194	4.90053	5.56689	6.21937	6.88573	7.56598	8.17681	8.78764	9.41235	9.99542	10.6757	11.231	11.8418	0.117592		0.120591			0.116919
		0.666361	1.09672	1.6659	2.23509	2.88757	3.47063	4.09535	4.76171	5.35866	5.99725	6.62196	7.26056	7.85751	8.48222	9.12082	9.67612	10.2731	10.8978	11.4253	0.113472
		0.624714	0.652479	0.708009	0.777421	0.819069	0.860717	0.930129	0.971777	1.01342	1.06895	1.08284	1.1106	1.16613	1.20778	1.20778	1.27719	1.29107	1.31884	1.38825	0.0076774
Blank		0.624714	0.638596	0.666361	0.666361	0.694126	0.708009	0.708009	0.749656	0.749656	0.763539	0.763539	0.791304	0.777421	0.805187	0.805187	0.791304	0.791304	0.805187	0.819069	0.00193076		0.00367253
		0.596949	0.596949	0.624714	0.666361	0.694126	0.694126	0.694126	0.708009	0.721891	0.721891	0.721891	0.721891	0.721891	0.735774	0.735774	0.735774	0.735774	0.763539	0.749656	0.00140942
ARABINOSE	Time [min]	0	5	10	15	20	25	30	35	40	45	50	60	65	70	75	80	85	90	95	μM/min		Average µM/min			Average μM/min - Blank
72,033: Factor for RFU/µM	RFU/72,033
		1.49931	4.94218	8.96811	13.1329	17.367	21.5179	25.5716	29.5143	33.3875	37.108	40.6897	44.2297	47.4782	50.7406	53.8226	56.8628	59.9309	62.5408	65.234	0.66763
Poma_Gus_Cts1		1.15225	3.9704	7.27444	10.8284	14.4101	17.9362	21.4485	24.8497	28.126	31.194	34.3037	37.2607	40.1899	42.7443	45.2987	47.7281	50.1714	52.5315	54.6972	0.562976		0.602323			0.601124
		1.09672	3.91487	7.20503	10.7451	14.4378	17.9918	21.4624	24.9608	28.2371	31.3884	34.6508	37.6494	40.4953	43.3274	46.0761	48.6166	51.1293	53.6143	55.9049	0.576363
		2.51274	10.4952	20.0741	30.3056	40.3982	50.0743	59.4033	68.3853	76.8398	84.1281	91.3054	98.205	104.591	110.727	116.044	121.194	126.151	130.843	135.327	1.3877
Poma_Gus_Jps1		2.33226	9.82883	18.7136	28.0566	37.3995	46.3121	55.1969	63.582	70.9814	77.9087	84.7112	91.0694	96.9556	102.522	107.853	112.365	116.78	120.889	125.248	1.28443		1.32126			1.32006
		2.56827	10.4119	19.5188	29.1672	38.6767	47.9364	56.6824	64.762	72.5778	79.5608	86.5992	92.763	98.4688	103.758	109.103	113.781	118.321	122.444	126.428	1.29164
		0.555301	0.610831	0.694126	0.763539	0.860717	0.916247	0.971777	1.05507	1.1106	1.18001	1.23554	1.31884	1.37437	1.4299	1.5132	1.58261	1.61037	1.6659	1.7492	0.0122508
Δdon3		0.513653	0.569184	0.666361	0.749656	0.763539	0.846834	0.930129	0.999542	1.08284	1.12448	1.16613	1.24943	1.29107	1.34661	1.4299	1.47155	1.54096	1.59649	1.6659	0.011707		0.0119019			0.0107025
		0.569184	0.583066	0.666361	0.749656	0.832952	0.874599	0.930129	0.999542	1.06895	1.13837	1.1939	1.26331	1.31884	1.40214	1.45767	1.48543	1.55484	1.62426	1.69367	0.011748
		0.596949	0.638596	0.721891	0.832952	0.916247	1.01342	1.1106	1.20778	1.30496	1.40214	1.5132	1.58261	1.73532	1.80473	1.91579	1.99908	2.09626	2.17956	2.3045	0.0179917
Δdon3_Poma_Gus		0.569184	0.610831	0.624714	0.749656	0.819069	0.874599	0.985659	1.05507	1.12448	1.18001	1.27719	1.34661	1.4299	1.48543	1.55484	1.63814	1.73532	1.77696	1.87414	0.0137778		0.0199177			0.0187183
		0.347063	0.458123	0.638596	0.721891	0.902364	0.999542	1.18001	1.33272	1.48543	1.6659	1.79085	1.97132	2.12403	2.26285	2.42944	2.55438	2.70709	2.87368	3.02639	0.0279836
		1.27719	6.01113	12.0362	18.6859	25.3773	32.1797	38.8155	45.4653	51.5319	57.5153	63.3043	68.7185	74.0077	78.9777	83.6283	88.0291	92.3604	96.2892	100.398	1.05088
Δdon3_Poma_Gus_Cts1_Pcrg_don3_eGFP		0.985659	4.41464	8.8154	13.6326	18.5471	23.4754	28.2926	33.0959	37.6911	42.1751	46.437	50.5046	54.5167	58.3066	61.9577	65.4422	68.6213	71.856	75.0489	0.784406		0.918977			0.917778
		1.12448	5.31701	10.6757	16.7284	22.809	28.7924	34.7757	40.7036	46.0761	51.1571	56.2798	60.8749	65.4839	69.7458	73.7162	77.7144	81.1156	84.6418	88.1402	0.921646
		1.01342	3.29016	6.13608	9.32906	12.5776	15.7983	18.9913	22.1565	25.1968	28.0982	31.0136	33.8456	36.6221	39.232	41.8003	44.202	46.6175	48.9637	51.3376	0.530646
Δdon3_Poma_Gus_Jps1		0.971777	3.15133	5.91396	8.88482	11.939	14.9931	18.0334	21.0459	23.9612	26.6822	29.5143	32.1797	34.7341	37.2329	39.704	42.0363	44.2436	46.5065	48.5194	0.502973		0.521133			0.519933
		1.04119	3.4984	6.49702	9.7733	13.0218	16.2842	19.4911	22.7118	25.7521	28.598	31.5133	34.2482	37.0525	39.6763	42.1196	44.5768	46.8535	49.1441	51.4209	0.529779
		4.15088	21.157	39.9261	57.904	74.3548	89.4868	103.092	114.836	125.22	134.022	142.351	149.348	155.484	161.37	166.479	170.672	173.934	177.78	180.792	1.76285
Δdon3_Poma_Gus_Jps1_Pcrg_don3_eGFP		4.03982	21.629	41.12	60.0836	77.52	93.3739	108.367	120.986	132.717	142.199	151.958	160.024	167.548	173.351	179.57	185.609	189.691	194.217	197.923	1.94993		1.82025			1.81905
		3.90099	19.7687	37.108	54.2946	70.4677	84.9055	98.9408	111.032	122.138	131.315	140.033	142.907	150.223	156.206	161.412	166.59	171.463	175.184	178.585	1.74797
		0.569184	0.555301	0.596949	0.610831	0.610831	0.624714	0.624714	0.652479	0.680244	0.666361	0.666361	0.680244	0.666361	0.680244	0.694126	0.680244	0.666361	0.680244	0.694126	0.00123586
Blank		0.555301	0.569184	0.610831	0.583066	0.652479	0.708009	0.749656	0.721891	0.708009	0.666361	0.708009	0.694126	0.666361	0.708009	0.694126	0.680244	0.666361	0.680244	0.721891	0.00102856		0.0011994
		0.569184	0.555301	0.610831	0.596949	0.652479	0.638596	0.624714	0.666361	0.666361	0.666361	0.666361	0.680244	0.694126	0.680244	0.694126	0.694126	0.694126	0.708009	0.694126	0.00133378
	RFU values obtained from Tecan Plate reader
	Ara	108	356	646	946	1251	1550	1842	2126	2405	2673	2931	3186	3420	3655	3877	4096	4317	4505	4699	4874	5072
		83	286	524	780	1038	1292	1545	1790	2026	2247	2471	2684	2895	3079	3263	3438	3614	3784	3940	4076	4247
		79	282	519	774	1040	1296	1546	1798	2034	2261	2496	2712	2917	3121	3319	3502	3683	3862	4027	4183	4345
		181	756	1446	2183	2910	3607	4279	4926	5535	6060	6577	7074	7534	7976	8359	8730	9087	9425	9748	10018	10286
		168	708	1348	2021	2694	3336	3976	4580	5113	5612	6102	6560	6984	7385	7769	8094	8412	8708	9022	9267	9564
		185	750	1406	2101	2786	3453	4083	4665	5228	5731	6238	6682	7093	7474	7859	8196	8523	8820	9107	9365	9597
		40	44	50	55	62	66	70	76	80	85	89	95	99	103	109	114	116	120	126	127	132
		37	41	48	54	55	61	67	72	78	81	84	90	93	97	103	106	111	115	120	123	126
		41	42	48	54	60	63	67	72	77	82	86	91	95	101	105	107	112	117	122	126	133
		43	46	52	60	66	73	80	87	94	101	109	114	125	130	138	144	151	157	166	172	181
		41	44	45	54	59	63	71	76	81	85	92	97	103	107	112	118	125	128	135	140	146
		25	33	46	52	65	72	85	96	107	120	129	142	153	163	175	184	195	207	218	228	238
		92	433	867	1346	1828	2318	2796	3275	3712	4143	4560	4950	5331	5689	6024	6341	6653	6936	7232	7462	7735
		71	318	635	982	1336	1691	2038	2384	2715	3038	3345	3638	3927	4200	4463	4714	4943	5176	5406	5613	5830
		81	383	769	1205	1643	2074	2505	2932	3319	3685	4054	4385	4717	5024	5310	5598	5843	6097	6349	6575	6784
		73	237	442	672	906	1138	1368	1596	1815	2024	2234	2438	2638	2826	3011	3184	3358	3527	3698	3857	4003
		70	227	426	640	860	1080	1299	1516	1726	1922	2126	2318	2502	2682	2860	3028	3187	3350	3495	3653	3789
		75	252	468	704	938	1173	1404	1636	1855	2060	2270	2467	2669	2858	3034	3211	3375	3540	3704	3859	4002
		299	1524	2876	4171	5356	6446	7426	8272	9020	9654	10254	10758	11200	11624	11992	12294	12529	12806	13023	13254	13403
		291	1558	2962	4328	5584	6726	7806	8715	9560	10243	10946	11527	12069	12487	12935	13370	13664	13990	14257	14505	14789
		281	1424	2673	3911	5076	6116	7127	7998	8798	9459	10087	10294	10821	11252	11627	12000	12351	12619	12864	13169	13407
		41	40	43	44	44	45	45	47	49	48	48	49	48	49	50	49	48	49	50	48	50
		40	41	44	42	47	51	54	52	51	48	51	50	48	51	50	49	48	49	52	49	49
		41	40	44	43	47	46	45	48	48	48	48	49	50	49	50	50	50	51	50	50	49
	Gluc	91	304	554	813	1070	1327	1574	1815	2047	2269	2476	2682	2876	3066	3255	3431	3602	3758	3923	4085	5072
		73	254	466	687	915	1131	1351	1563	1766	1961	2147	2336	2510	2676	2849	3003	3151	3301	3443	3588	4247
		76	250	462	681	903	1120	1340	1552	1759	1952	2142	2327	2504	2670	2831	2988	3144	3286	3436	3577	4345
		106	488	936	1402	1857	2286	2704	3097	3468	3792	4121	4424	4712	4979	5232	5473	5696	5905	6114	6309	10286
		108	506	975	1459	1929	2374	2792	3188	3557	3884	4204	4501	4788	5039	5284	5507	5720	5919	6111	6291	9564
		119	536	1020	1518	1993	2445	2859	3261	3623	3954	4268	4553	4839	5084	5329	5553	5754	5943	6122	6309	9597
		44	44	52	50	55	57	58	61	65	68	69	70	71	74	74	77	78	80	83	85	132
		44	46	53	53	59	58	63	63	66	68	70	73	75	76	77	81	83	85	86	89	126
		40	42	47	50	54	54	58	60	62	64	65	69	70	73	77	76	77	81	82	84	133
		49	48	51	54	56	59	59	63	64	66	66	71	71	72	75	79	76	79	79	81	181
		36	38	39	41	48	47	50	50	54	56	57	56	60	60	61	61	64	63	66	66	146
		41	43	44	49	53	51	54	56	57	60	60	62	63	64	64	67	67	69	70	71	238
		50	58	71	83	97	112	125	138	153	166	179	193	205	217	229	242	252	266	278	292	7735
		37	44	54	64	72	82	91	102	111	120	129	136	147	156	162	174	179	185	196	203	5830
		43	51	62	76	90	100	117	131	144	155	169	182	194	206	220	229	241	252	268	275	6784
		43	63	93	125	155	189	225	258	296	330	366	402	438	471	505	542	575	610	645	677	4003
		48	70	103	135	173	210	247	285	324	364	402	441	481	521	561	599	641	675	715	754	3789
		55	86	132	179	227	277	329	378	427	477	530	581	634	684	738	787	839	883	930	979	4002
		56	92	140	192	242	295	346	399	454	503	557	606	657	708	759	809	860	902	950	999	13403
		48	82	124	167	213	258	307	353	401	448	496	545	589	633	678	720	769	809	853	899	14789
		48	79	120	161	208	250	295	343	386	432	477	523	566	611	657	697	740	785	823	868	13407
		45	47	51	56	59	62	67	70	73	77	78	80	84	87	87	92	93	95	100	102	50
		45	46	48	48	50	51	51	54	54	55	55	57	56	58	58	57	57	58	59	55	49
		43	43	45	48	50	50	50	51	52	52	52	52	52	53	53	53	53	55	54	56	49

## Sheet: Replicate 2
Gluc	Time [min]	0	5	10	15	20	25	30	35	40	45	50	60	65	70	75	80	85	90	95	μM/min		Average µM/min			Average μM/min - Blank
72,033: Factor for RFU/µM	RFU/72,033
		1.27719	4.17864	7.37162	10.7173	14.1046	17.367	20.6017	23.6558	26.821	29.6392	32.4851	35.1228	37.7049	40.1483	42.8276	45.1876	47.4921	49.6161	51.6569	0.525924
Poma_Gus_Cts1		1.09672	3.63722	6.42761	9.454	12.3554	15.2847	18.2	20.9904	23.7391	26.349	28.8757	31.2773	33.804	35.9696	38.1908	40.3426	42.3556	44.438	46.1872	0.472171		0.512975			0.510739
		1.24943	4.06758	7.21891	10.523	13.9381	17.256	20.6294	23.7946	26.821	29.8197	32.8738	35.3866	38.3297	40.9673	43.5495	46.09	48.4778	50.699	52.8369	0.54083
		2.55438	11.9251	22.2815	32.7072	42.8415	52.0039	60.9026	68.8712	76.2012	82.9481	89.1258	95.0398	100.232	104.924	109.741	114.684	118.085	122.027	125.498	1.25749
Poma_Gus_Jps1		2.19344	10.3841	19.5466	28.7229	37.58	45.618	53.3505	60.264	66.4973	72.3141	77.8116	82.6149	87.1267	91.2637	95.1647	99.0241	102.106	105.424	107.992	1.08253		1.08998			1.08774
		1.99908	9.41235	17.7002	26.0575	33.7484	40.9951	47.7004	53.7254	59.1951	64.1512	68.6213	72.7583	76.6038	79.9634	83.0175	86.1688	88.626	91.236	93.3461	0.92991
		0.555301	0.721891	0.902364	1.08284	1.27719	1.48543	1.69367	1.84638	2.01297	2.17956	2.38779	2.59603	2.73486	2.9431	3.06804	3.27628	3.44287	3.60946	3.76216	0.0333866
Δdon3		0.555301	0.749656	0.888482	0.999542	1.20778	1.37437	1.54096	1.72143	1.88802	2.05461	2.2212	2.37391	2.52662	2.70709	2.8598	2.99863	3.16522	3.31792	3.48451	0.030241		0.0324844			0.030248
		0.610831	0.749656	0.971777	1.18001	1.34661	1.5132	1.72143	1.92967	2.08238	2.26285	2.47109	2.63768	2.83204	3.01251	3.1791	3.34569	3.54004	3.69275	3.85934	0.0338255
		0.569184	0.583066	0.610831	0.666361	0.694126	0.708009	0.735774	0.763539	0.749656	0.791304	0.819069	0.819069	0.846834	0.860717	0.888482	0.888482	0.902364	0.930129	0.944012	0.00376692
Δdon3_Poma_Gus		0.555301	0.569184	0.610831	0.610831	0.680244	0.694126	0.694126	0.735774	0.735774	0.763539	0.777421	0.805187	0.819069	0.846834	0.860717	0.874599	0.902364	0.902364	0.930129	0.0038097		0.00378419			0.00154784
		0.513653	0.513653	0.596949	0.680244	0.652479	0.666361	0.680244	0.694126	0.721891	0.749656	0.763539	0.777421	0.805187	0.846834	0.846834	0.846834	0.860717	0.874599	0.916247	0.00377596
		0.583066	0.624714	0.680244	0.777421	0.777421	0.888482	0.930129	0.999542	1.05507	1.1106	1.18001	1.23554	1.31884	1.38825	1.45767	1.56873	1.62426	1.67979	1.76308	0.012225
Δdon3_Poma_Gus_Cts1_Pcrg_don3_eGFP		0.541419	0.596949	0.666361	0.680244	0.777421	0.846834	0.902364	0.930129	1.05507	1.08284	1.15225	1.1939	1.29107	1.33272	1.41602	1.47155	1.56873	1.63814	1.70755	0.0119694		0.0117043			0.0094679
		0.499771	0.569184	0.638596	0.749656	0.749656	0.791304	0.888482	0.916247	0.971777	1.01342	1.09672	1.12448	1.22166	1.29107	1.31884	1.41602	1.4299	1.52708	1.61037	0.0109183
		0.610831	1.23554	1.9852	2.76262	3.60946	4.41464	5.24759	6.0389	6.84409	7.62151	8.41281	9.17635	9.89824	10.6757	11.3698	12.05	12.758	13.4383	14.1185	0.141723
Δdon3_Poma_Gus_Jps1		0.624714	1.23554	1.9852	2.80427	3.58169	4.42853	5.26148	6.05278	6.84409	7.60762	8.39893	9.1347	9.88436	10.6479	11.3004	12.0223	12.6747	13.3689	13.9658	0.140535		0.144891			0.142655
		0.708009	1.38825	2.20732	3.0958	3.98428	4.88665	5.77513	6.62196	7.48268	8.30175	9.218	10.0093	10.7867	11.5364	12.2999	13.0773	13.8409	14.5211	15.243	0.152417
		0.652479	1.1939	1.87414	2.58215	3.33181	4.0537	4.88665	5.63631	6.48314	7.30221	8.19069	9.05141	9.95377	10.8006	11.6891	12.5082	13.4244	14.2018	15.0487	0.151841
Δdon3_Poma_Gus_Jps1_Pcrg_don3_eGFP		0.610831	1.13837	1.77696	2.37391	3.12357	3.81769	4.53959	5.30312	6.14996	6.95515	7.77421	8.63493	9.49565	10.3425	11.1616	11.939	12.7997	13.5632	14.3268	0.145453		0.143045			0.140809
		0.583066	1.06895	1.6659	2.27673	2.9431	3.60946	4.30358	5.01159	5.7196	6.48314	7.20503	7.95469	8.74599	9.48177	10.2037	11.0088	11.6336	12.3693	13.0357	0.13184
		0.694126	0.708009	0.721891	0.777421	0.791304	0.777421	0.819069	0.805187	0.860717	0.860717	0.874599	0.874599	0.874599	0.888482	0.888482	0.902364	0.888482	0.916247	0.930129	0.00224657
Blank		0.583066	0.596949	0.652479	0.652479	0.708009	0.694126	0.763539	0.721891	0.721891	0.763539	0.749656	0.763539	0.763539	0.763539	0.791304	0.805187	0.805187	0.805187	0.805187	0.00208293		0.00223635
		0.708009	0.721891	0.749656	0.777421	0.791304	0.791304	0.819069	0.860717	0.860717	0.874599	0.888482	0.874599	0.888482	0.902364	0.888482	0.944012	0.930129	0.930129	0.957894	0.00237955
ARABINOSE	Time [h]	0	5	10	15	20	25	30	35	40	45	50	60	65	70	75	80	85	90	95	μM/min		Average µM/min			Average μM/min - Blank
72,033: Factor for RFU/µM	RFU/72,033
		1.61037	5.70572	10.2314	15.0764	20.0047	24.9747	29.8891	34.623	39.1904	43.8133	48.0891	52.1705	56.2936	60.264	64.1095	67.6357	71.1757	74.5075	77.6033	0.79966
Poma_Gus_Cts1		1.37437	4.9283	8.8987	13.1745	17.4226	21.7262	26.0436	30.2639	34.2621	38.3713	42.2306	45.9373	49.6578	53.1007	56.5574	59.7365	63.0128	65.942	68.8851	0.710095		0.7781			0.775525
		1.63814	5.81678	10.5785	15.5901	20.5461	25.6271	30.6526	35.6087	40.301	45.1321	49.4912	53.7393	58.0151	62.1104	66.0531	69.6209	73.3692	76.7148	80.0605	0.824546
		1.59649	5.83066	10.5507	15.5068	20.3518	25.2245	29.8058	34.3593	38.6073	42.7165	46.6592	50.3936	53.9197	57.3765	60.8055	63.7763	66.7888	69.5653	72.1891	0.737699
Poma_Gus_Jps1		1.55484	5.69184	10.2731	15.0487	19.8104	24.4888	29.0284	33.5263	37.6216	41.6476	45.493	49.1858	52.6564	56.0993	59.3617	62.2492	65.4006	68.0938	70.9119	0.723102		0.766252			0.763677
		1.86026	6.74691	12.1056	17.6863	23.2393	28.6258	33.9705	39.0793	44.0215	48.686	53.0451	57.2654	61.4163	65.1368	68.9962	72.564	75.9513	79.061	82.2401	0.837955
		0.694126	0.888482	1.09672	1.27719	1.54096	1.72143	1.97132	2.16567	2.40168	2.60991	2.83204	3.05416	3.26239	3.48451	3.66499	3.87322	4.08146	4.2897	4.48406	0.0395208
Δdon3		0.555301	0.638596	0.805187	0.957894	1.12448	1.30496	1.45767	1.61037	1.73532	1.92967	2.0685	2.23509	2.40168	2.52662	2.66545	2.81815	2.9431	3.10969	3.27628	0.0284139		0.0333794			0.0308045
		0.638596	0.777421	0.944012	1.12448	1.26331	1.45767	1.6659	1.83249	1.99908	2.17956	2.36003	2.51274	2.70709	2.87368	3.04027	3.22075	3.37345	3.55393	3.7344	0.0322037
		0.610831	0.652479	0.749656	0.860717	0.930129	1.02731	1.09672	1.18001	1.26331	1.36049	1.44378	1.5132	1.61037	1.72143	1.76308	1.88802	1.92967	2.01297	2.09626	0.0156091
Δdon3_Poma_Gus		0.596949	0.624714	0.666361	0.708009	0.791304	0.832952	0.860717	0.944012	0.985659	1.04119	1.08284	1.12448	1.16613	1.23554	1.26331	1.27719	1.37437	1.38825	1.44378	0.00891812		0.011964			0.0093891
		0.388711	0.430358	0.499771	0.541419	0.666361	0.694126	0.777421	0.846834	0.902364	0.971777	1.01342	1.1106	1.13837	1.1939	1.24943	1.30496	1.37437	1.41602	1.47155	0.0113649
		2.15179	9.00976	16.659	24.7803	32.7211	40.5925	48.2001	55.5301	62.402	68.8573	75.3266	81.3516	86.8768	92.1244	97.1222	102.092	106.618	110.658	114.878	1.17855
Δdon3_Poma_Gus_Cts1_Pcrg_don3_eGFP		1.94355	8.1074	15.1181	22.4758	29.903	37.1219	44.0076	50.6712	57.2932	63.221	69.1766	74.563	79.8662	85.0027	89.6256	94.1096	98.1911	102.439	106.326	1.09185		1.13241			1.12984
		2.0685	8.77376	16.312	24.1417	32.0131	39.6346	46.9229	53.8503	60.5833	66.7194	73.0221	78.1864	83.6006	88.7232	93.4433	97.9551	102.342	106.326	110.005	1.12684
		1.4299	5.02547	9.19023	13.591	18.0195	22.4758	26.8072	31.194	35.3171	39.3292	43.2857	46.9507	50.6157	54.1419	57.5014	60.6944	63.8041	66.7888	69.7042	0.71752
Δdon3_Poma_Gus_Jps1		1.47155	5.21983	9.454	14.063	18.6859	23.2393	27.7789	32.1797	36.4416	40.4676	44.4657	48.339	52.0872	55.544	58.9174	62.2909	65.3867	68.4825	71.3423	0.734053		0.729608			0.727033
		1.5132	5.37254	9.73165	14.3684	19.0329	23.6419	28.3342	32.6933	36.9692	40.9396	45.0488	48.9498	52.4065	55.9605	59.5144	62.7768	65.9281	68.8018	71.9393	0.737252
		4.83112	21.8511	39.5374	56.5991	72.4807	87.1406	100.454	112.171	122.819	132.8	141.407	148.918	156.373	162.467	168.117	173.268	177.46	181.847	185.359	1.8163
Δdon3_Poma_Gus_Jps1_Pcrg_don3_eGFP		4.62288	20.9487	37.816	54.2807	69.7458	84.0032	97.3026	108.811	119.417	128.983	137.548	145.517	152.749	158.663	164.661	169.783	174.684	178.266	182.264	1.79404		1.82274			1.82017
		4.98383	22.2537	40.0372	57.4042	73.6468	88.5844	102.009	114.461	125.068	135.341	143.656	151.847	159.33	165.577	171.199	176.877	181.458	185.651	189.719	1.85788
		0.569184	0.610831	0.638596	0.624714	0.680244	0.666361	0.680244	0.680244	0.721891	0.708009	0.694126	0.721891	0.749656	0.735774	0.749656	0.735774	0.749656	0.749656	0.749656	0.00164319
Blank		0.735774	0.777421	0.805187	0.791304	0.832952	0.846834	0.832952	0.874599	0.846834	0.888482	0.874599	0.860717	0.860717	0.860717	0.874599	0.860717	0.888482	0.819069	0.874599	0.000932412		0.00257494
		0.652479	0.666361	0.721891	0.735774	0.819069	0.846834	0.874599	0.888482	0.944012	0.971777	0.971777	1.01342	1.04119	1.05507	1.04119	1.08284	1.12448	1.15225	1.13837	0.00514922
	RFU values obtained from Tecan Plate reader
	Ara	116	411	737	1086	1441	1799	2153	2494	2823	3156	3464	3758	4055	4341	4618	4872	5127	5367	5590	5820	6026
		99	355	641	949	1255	1565	1876	2180	2468	2764	3042	3309	3577	3825	4074	4303	4539	4750	4962	5164	5353
		118	419	762	1123	1480	1846	2208	2565	2903	3251	3565	3871	4179	4474	4758	5015	5285	5526	5767	5990	6219
		115	420	760	1117	1466	1817	2147	2475	2781	3077	3361	3630	3884	4133	4380	4594	4811	5011	5200	5382	5568
		112	410	740	1084	1427	1764	2091	2415	2710	3000	3277	3543	3793	4041	4276	4484	4711	4905	5108	5295	5466
		134	486	872	1274	1674	2062	2447	2815	3171	3507	3821	4125	4424	4692	4970	5227	5471	5695	5924	6129	6332
		50	64	79	92	111	124	142	156	173	188	204	220	235	251	264	279	294	309	323	338	355
		40	46	58	69	81	94	105	116	125	139	149	161	173	182	192	203	212	224	236	245	254
		46	56	68	81	91	105	120	132	144	157	170	181	195	207	219	232	243	256	269	279	292
		44	47	54	62	67	74	79	85	91	98	104	109	116	124	127	136	139	145	151	158	164
		43	45	48	51	57	60	62	68	71	75	78	81	84	89	91	92	99	100	104	105	110
		28	31	36	39	48	50	56	61	65	70	73	80	82	86	90	94	99	102	106	110	113
		155	649	1200	1785	2357	2924	3472	4000	4495	4960	5426	5860	6258	6636	6996	7354	7680	7971	8275	8558	8827
		140	584	1089	1619	2154	2674	3170	3650	4127	4554	4983	5371	5753	6123	6456	6779	7073	7379	7659	7902	8166
		149	632	1175	1739	2306	2855	3380	3879	4364	4806	5260	5632	6022	6391	6731	7056	7372	7659	7924	8197	8449
		103	362	662	979	1298	1619	1931	2247	2544	2833	3118	3382	3646	3900	4142	4372	4596	4811	5021	5223	5412
		106	376	681	1013	1346	1674	2001	2318	2625	2915	3203	3482	3752	4001	4244	4487	4710	4933	5139	5334	5530
		109	387	701	1035	1371	1703	2041	2355	2663	2949	3245	3526	3775	4031	4287	4522	4749	4956	5182	5379	5565
		348	1574	2848	4077	5221	6277	7236	8080	8847	9566	10186	10727	11264	11703	12110	12481	12783	13099	13352	13615	13840
		333	1509	2724	3910	5024	6051	7009	7838	8602	9291	9908	10482	11003	11429	11861	12230	12583	12841	13129	13390	13661
		359	1603	2884	4135	5305	6381	7348	8245	9009	9749	10348	10938	11477	11927	12332	12741	13071	13373	13666	13950	14169
		41	44	46	45	49	48	49	49	52	51	50	52	54	53	54	53	54	54	54	55	55
		53	56	58	57	60	61	60	63	61	64	63	62	62	62	63	62	64	59	63	62	62
		47	48	52	53	59	61	63	64	68	70	70	73	75	76	75	78	81	83	82	84	85
	Gluc	92	301	531	772	1016	1251	1484	1704	1932	2135	2340	2530	2716	2892	3085	3255	3421	3574	3721	3868	4028
		79	262	463	681	890	1101	1311	1512	1710	1898	2080	2253	2435	2591	2751	2906	3051	3201	3327	3477	3613
		90	293	520	758	1004	1243	1486	1714	1932	2148	2368	2549	2761	2951	3137	3320	3492	3652	3806	3968	4130
		184	859	1605	2356	3086	3746	4387	4961	5489	5975	6420	6846	7220	7558	7905	8261	8506	8790	9040	9270	9513
		158	748	1408	2069	2707	3286	3843	4341	4790	5209	5605	5951	6276	6574	6855	7133	7355	7594	7779	7978	8179
		144	678	1275	1877	2431	2953	3436	3870	4264	4621	4943	5241	5518	5760	5980	6207	6384	6572	6724	6855	7036
		40	52	65	78	92	107	122	133	145	157	172	187	197	212	221	236	248	260	271	283	294
		40	54	64	72	87	99	111	124	136	148	160	171	182	195	206	216	228	239	251	261	272
		44	54	70	85	97	109	124	139	150	163	178	190	204	217	229	241	255	266	278	290	304
		41	42	44	48	50	51	53	55	54	57	59	59	61	62	64	64	65	67	68	69	71
		40	41	44	44	49	50	50	53	53	55	56	58	59	61	62	63	65	65	67	68	68
		37	37	43	49	47	48	49	50	52	54	55	56	58	61	61	61	62	63	66	67	67
		42	45	49	56	56	64	67	72	76	80	85	89	95	100	105	113	117	121	127	131	136
		39	43	48	49	56	61	65	67	76	78	83	86	93	96	102	106	113	118	123	127	133
		36	41	46	54	54	57	64	66	70	73	79	81	88	93	95	102	103	110	116	118	124
		44	89	143	199	260	318	378	435	493	549	606	661	713	769	819	868	919	968	1017	1062	1113
		45	89	143	202	258	319	379	436	493	548	605	658	712	767	814	866	913	963	1006	1053	1101
		51	100	159	223	287	352	416	477	539	598	664	721	777	831	886	942	997	1046	1098	1153	1194
		47	86	135	186	240	292	352	406	467	526	590	652	717	778	842	901	967	1023	1084	1142	1201
		44	82	128	171	225	275	327	382	443	501	560	622	684	745	804	860	922	977	1032	1091	1147
		42	77	120	164	212	260	310	361	412	467	519	573	630	683	735	793	838	891	939	991	1042
		50	51	52	56	57	56	59	58	62	62	63	63	63	64	64	65	64	66	67	65	66
		42	43	47	47	51	50	55	52	52	55	54	55	55	55	57	58	58	58	58	57	58
		51	52	54	56	57	57	59	62	62	63	64	63	64	65	64	68	67	67	69	67	68

## Sheet: Replicate 3
Gluc	Time [min]	0	5	10	15	20	25	30	35	40	45	50	60	65	70	75	80	85	90	95	μM/min		Average µM/min			Average μM/min - Blank
72,033: Factor for RFU/µM	RFU /72,033
		1.34661	4.35911	7.7048	11.1199	14.5072	17.7558	20.9348	24.0029	26.9182	29.7364	32.3463	35.0117	37.5106	39.9123	42.2723	44.549	46.3538	48.0752	49.7827	0.50705
Poma_Gus_Cts1		1.37437	4.38688	7.73257	11.1338	14.5489	17.7974	21.0181	24.1139	27.057	29.9307	32.6517	35.2755	37.8854	40.2732	42.5916	44.8267	46.6036	48.3806	50.1853	0.511214		0.479383			0.478646
		1.09672	3.48451	6.13608	8.85705	11.6197	14.2851	16.9367	19.4217	21.8511	24.1834	26.4879	28.6119	30.7637	32.7905	34.7202	36.6082	38.1908	39.6068	40.9673	0.419885
		2.01297	7.1495	12.758	18.4499	23.9057	29.1533	34.0261	38.6628	43.0081	47.1867	51.046	54.7388	58.265	61.5135	64.4705	67.6495	69.8291	71.856	74.0216	0.748105
Poma_Gus_Jps1		1.95744	6.88573	12.2583	17.7419	23.0866	28.126	32.9294	37.4689	41.6615	45.7707	49.6023	53.1562	56.6268	60.028	62.8462	65.9281	68.0938	70.1762	72.3974	0.732424		0.723457			0.72272
		1.87414	6.69138	11.9806	17.256	22.4203	27.2514	31.8604	36.1362	40.0927	43.966	47.4921	50.7823	54.003	56.9739	59.9031	62.5547	64.6232	66.3724	68.4547	0.689841
		0.666361	0.666361	0.694126	0.708009	0.735774	0.763539	0.763539	0.777421	0.763539	0.805187	0.805187	0.819069	0.832952	0.819069	0.805187	0.819069	0.777421	0.791304	0.777421	0.00134282
Δdon3		0.694126	0.735774	0.735774	0.763539	0.763539	0.791304	0.819069	0.819069	0.819069	0.832952	0.832952	0.832952	0.819069	0.846834	0.846834	0.832952	0.805187	0.777421	0.763539	0.000813104		0.00124726			0.000510533
		0.652479	0.652479	0.680244	0.708009	0.721891	0.763539	0.763539	0.777421	0.777421	0.819069	0.805187	0.805187	0.805187	0.805187	0.832952	0.819069	0.805187	0.819069	0.777421	0.00158585
		0.694126	0.763539	0.860717	0.944012	1.02731	1.1106	1.18001	1.24943	1.36049	1.40214	1.48543	1.55484	1.62426	1.70755	1.76308	1.80473	1.84638	1.87414	1.94355	0.0131045
Δdon3_Poma_Gus		0.694126	0.735774	0.763539	0.846834	0.874599	0.930129	0.957894	0.999542	1.06895	1.1106	1.13837	1.16613	1.22166	1.24943	1.30496	1.31884	1.30496	1.31884	1.36049	0.00711615		0.00925833			0.0085216
		0.721891	0.735774	0.805187	0.874599	0.930129	0.957894	0.999542	1.04119	1.09672	1.13837	1.16613	1.22166	1.26331	1.30496	1.34661	1.38825	1.37437	1.37437	1.4299	0.00755434
		0.777421	1.04119	1.36049	1.65202	1.99908	2.3045	2.58215	2.88757	3.22075	3.4984	3.81769	4.08146	4.38688	4.66453	4.94218	5.24759	5.4003	5.56689	5.78901	0.0532225
Δdon3_Poma_Gus_Cts1_Pcrg_don3_eGFP		0.805187	1.05507	1.34661	1.63814	1.92967	2.23509	2.5405	2.83204	3.10969	3.38734	3.70663	3.95652	4.24805	4.51182	4.77559	5.03936	5.26148	5.41419	5.60854	0.0511113		0.0562527			0.055516
		0.735774	1.02731	1.4299	1.80473	2.20732	2.60991	2.97086	3.34569	3.70663	4.06758	4.41464	4.77559	5.15042	5.42807	5.74737	6.09443	6.30267	6.56643	6.84409	0.0644244
		0.638596	1.18001	1.84638	2.5405	3.22075	3.90099	4.59512	5.26148	5.91396	6.60808	7.2328	7.85751	8.50999	9.12082	9.74553	10.287	10.8145	11.231	11.6752	0.117274
Δdon3_Poma_Gus_Jps1		0.888482	1.63814	2.51274	3.47063	4.44241	5.4003	6.34431	7.21891	8.16293	9.06529	9.98154	10.8839	11.7585	12.5776	13.4661	14.299	14.9376	15.5068	16.1037	0.162252		0.144862			0.144125
		0.832952	1.55484	2.38779	3.27628	4.17864	5.10877	5.96949	6.85797	7.74645	8.64881	9.454	10.3286	11.2171	12.0362	12.8691	13.6465	14.2157	14.771	15.3402	0.155059
		0.749656	0.805187	0.916247	1.01342	1.1106	1.20778	1.26331	1.34661	1.41602	1.5132	1.65202	1.67979	1.73532	1.81861	1.90191	1.95744	1.95744	2.02685	2.08238	0.0141086
Δdon3_Poma_Gus_Jps1_Pcrg_don3_eGFP		0.735774	0.777421	0.860717	0.902364	1.01342	1.04119	1.13837	1.20778	1.23554	1.30496	1.36049	1.44378	1.47155	1.52708	1.56873	1.61037	1.61037	1.65202	1.69367	0.0102129		0.0114206			0.0106839
		0.735774	0.749656	0.860717	0.902364	0.971777	1.01342	1.09672	1.16613	1.22166	1.26331	1.34661	1.37437	1.45767	1.49931	1.55484	1.59649	1.58261	1.61037	1.62426	0.00994051
		0.832952	0.819069	0.874599	0.902364	0.902364	0.888482	0.916247	0.930129	0.944012	0.930129	0.930129	0.944012	0.971777	0.944012	0.957894	0.957894	0.944012	0.902364	0.888482	0.000862503
Blank		0.749656	0.805187	0.846834	0.860717	0.860717	0.874599	0.888482	0.902364	0.874599	0.874599	0.999542	0.902364	0.888482	0.902364	0.916247	0.888482	0.874599	0.860717	0.860717	0.000727316		0.000736726
		0.791304	0.805187	0.832952	0.874599	0.874599	0.888482	0.916247	0.888482	0.874599	0.874599	0.916247	0.916247	0.930129	0.944012	0.902364	0.902364	0.874599	0.846834	0.860717	0.000620358
ARABINOSE	Time [min]	0	5	10	15	20	25	30	35	40	45	50	60	65	70	75	80	85	90	95	μM/min		Average µM/min			Average μM/min - Blank
72,033: Factor for RFU/µM	RFU/72,033
		1.22166	2.77651	4.48406	6.24714	8.0241	9.78718	11.5919	13.2995	15.0348	16.6868	18.2416	19.8937	21.4346	22.9617	24.461	25.9742	27.057	28.1399	29.2505	0.296526
Poma_Gus_Cts1		1.34661	2.99863	4.80335	6.71914	8.70434	10.6895	12.6192	14.4656	16.3536	18.2	20.0186	21.7817	23.5448	25.2384	26.9182	28.5564	29.7364	30.8609	32.0409	0.326701		0.309085			0.308348
		1.22166	2.73486	4.44241	6.19161	8.05187	9.80106	11.5919	13.4105	15.1597	16.8673	18.6026	20.2268	21.8511	23.4337	25.0302	26.5712	27.6123	28.6397	29.6947	0.304028
		1.80473	5.24759	8.96811	12.9524	17.02	21.1986	25.2384	29.2088	33.1098	37.0386	40.7869	44.3408	47.7698	51.1849	54.4611	57.7097	60.0419	61.8328	64.0817	0.666903
Poma_Gus_Jps1		1.65202	4.70618	8.07963	11.6474	15.3263	19.0885	22.7396	26.3907	29.903	33.4152	36.8165	40.0927	43.3274	46.4093	49.5329	52.3232	54.364	56.1409	58.2511	0.606317		0.63681			0.636073
		1.70755	4.98383	8.5794	12.3693	16.3814	20.324	24.3222	28.0844	31.8326	35.5254	39.1071	42.4666	45.9234	49.158	52.3649	55.2663	57.1266	59.0007	61.1664	0.63721
		0.902364	0.971777	1.08284	1.1939	1.27719	1.36049	1.47155	1.59649	1.65202	1.70755	1.77696	1.91579	1.95744	2.04073	2.12403	2.17956	2.20732	2.26285	2.29062	0.0148804
Δdon3		0.763539	0.763539	0.819069	0.860717	0.846834	0.860717	0.874599	0.902364	0.916247	0.916247	0.916247	0.916247	0.916247	0.916247	0.930129	0.902364	0.874599	0.902364	0.860717	0.00109252		0.00558749			0.00485076
		0.777421	0.791304	0.819069	0.832952	0.860717	0.888482	0.888482	0.902364	0.888482	0.902364	0.916247	0.902364	0.916247	0.916247	0.916247	0.916247	0.860717	0.860717	0.846834	0.000789507
		0.860717	0.888482	0.985659	0.999542	1.04119	1.04119	1.08284	1.13837	1.15225	1.18001	1.18001	1.20778	1.24943	1.27719	1.29107	1.29107	1.27719	1.24943	1.27719	0.00431053
Δdon3_Poma_Gus		0.791304	0.819069	0.860717	0.902364	0.957894	0.971777	1.01342	1.02731	1.04119	1.1106	1.09672	1.09672	1.1106	1.13837	1.16613	1.13837	1.13837	1.12448	1.13837	0.00359181		0.00393254			0.00319581
		0.805187	0.832952	0.874599	0.902364	0.930129	0.985659	1.01342	1.04119	1.05507	1.1106	1.06895	1.12448	1.13837	1.16613	1.16613	1.20778	1.15225	1.18001	1.13837	0.00389527
		1.33272	3.01251	4.96994	7.02456	9.09305	11.231	13.2717	15.3124	17.3115	19.2828	21.2958	23.1144	25.0718	26.8349	28.598	30.3333	31.43	32.5684	33.8178	0.347448
Δdon3_Poma_Gus_Cts1_Pcrg_don3_eGFP		1.18001	2.67933	4.38688	6.16384	8.03798	9.88436	11.7724	13.5355	15.2847	16.9922	18.7692	20.3379	21.9899	23.5309	25.0996	26.5573	27.5152	28.5425	29.6947	0.304046		0.329783			0.329046
		1.34661	3.01251	4.95606	7.06621	9.19023	11.231	13.2995	15.3263	17.256	19.1579	21.0598	22.8506	24.5582	26.349	28.0288	29.5143	30.7359	31.9298	33.1098	0.337855
		0.624714	0.971777	1.37437	1.77696	2.20732	2.63768	3.01251	3.4151	3.80381	4.17864	4.58123	4.98383	5.33089	5.67795	6.05278	6.38596	6.64973	6.88573	7.17727	0.0692816
Δdon3_Poma_Gus_Jps1		0.944012	1.45767	1.9852	2.56827	3.15133	3.7344	4.31747	4.845	5.38642	5.96949	6.49702	6.99679	7.52433	8.06575	8.56552	9.03752	9.34294	9.69	10.0926	0.0968484		0.0835353			0.0827986
		0.888482	1.30496	1.81861	2.29062	2.8598	3.30404	3.80381	4.30358	4.77559	5.24759	5.8029	6.19161	6.60808	7.09397	7.55209	7.92692	8.21846	8.53775	8.84317	0.0844759
		4.56735	16.2009	28.3759	40.4953	51.9068	62.638	72.8	81.5598	89.7644	97.4831	104.563	111.074	116.78	122.291	127.428	131.676	134.647	137.312	140.144	1.39429
Δdon3_Poma_Gus_Jps1_Pcrg_don3_eGFP		4.38688	15.5484	27.3069	38.9405	49.866	59.9864	69.5931	78.3946	86.155	93.5821	100.232	106.271	112.226	117.085	122.25	126.331	128.413	131.232	133.564	1.33145		1.3556			1.35487
		4.48406	15.8677	27.8761	39.6624	50.8378	61.2914	70.7037	79.5746	87.6265	94.6511	101.523	107.59	113.337	118.473	123.374	127.372	129.996	132.578	134.966	1.34107
		0.832952	0.819069	0.874599	0.902364	0.902364	0.888482	0.916247	0.930129	0.944012	0.930129	0.930129	0.944012	0.971777	0.944012	0.957894	0.957894	0.944012	0.902364	0.888482	0.000862503
Blank		0.749656	0.805187	0.846834	0.860717	0.860717	0.874599	0.888482	0.902364	0.874599	0.874599	0.999542	0.902364	0.888482	0.902364	0.916247	0.888482	0.874599	0.860717	0.860717	0.000727316		0.000736726
		0.791304	0.805187	0.832952	0.874599	0.874599	0.888482	0.916247	0.888482	0.874599	0.874599	0.916247	0.916247	0.930129	0.944012	0.902364	0.902364	0.874599	0.846834	0.860717	0.000620358
	RFU values obtained from Tecan Plate reader
	Ara	88	200	323	450	578	705	835	958	1083	1202	1314	1433	1544	1654	1762	1871	1949	2027	2107	2196	2265
		97	216	346	484	627	770	909	1042	1178	1311	1442	1569	1696	1818	1939	2057	2142	2223	2308	2405	2488
		88	197	320	446	580	706	835	966	1092	1215	1340	1457	1574	1688	1803	1914	1989	2063	2139	2222	2306
		130	378	646	933	1226	1527	1818	2104	2385	2668	2938	3194	3441	3687	3923	4157	4325	4454	4616	4766	4916
		119	339	582	839	1104	1375	1638	1901	2154	2407	2652	2888	3121	3343	3568	3769	3916	4044	4196	4327	4465
		123	359	618	891	1180	1464	1752	2023	2293	2559	2817	3059	3308	3541	3772	3981	4115	4250	4406	4554	4689
		65	70	78	86	92	98	106	115	119	123	128	138	141	147	153	157	159	163	165	170	175
		55	55	59	62	61	62	63	65	66	66	66	66	66	66	67	65	63	65	62	61	61
		56	57	59	60	62	64	64	65	64	65	66	65	66	66	66	66	62	62	61	62	60
		62	64	71	72	75	75	78	82	83	85	85	87	90	92	93	93	92	90	92	93	93
		57	59	62	65	69	70	73	74	75	80	79	79	80	82	84	82	82	81	82	84	83
		58	60	63	65	67	71	73	75	76	80	77	81	82	84	84	87	83	85	82	85	85
		96	217	358	506	655	809	956	1103	1247	1389	1534	1665	1806	1933	2060	2185	2264	2346	2436	2523	2604
		85	193	316	444	579	712	848	975	1101	1224	1352	1465	1584	1695	1808	1913	1982	2056	2139	2214	2292
		97	217	357	509	662	809	958	1104	1243	1380	1517	1646	1769	1898	2019	2126	2214	2300	2385	2471	2562
		45	70	99	128	159	190	217	246	274	301	330	359	384	409	436	460	479	496	517	536	555
		68	105	143	185	227	269	311	349	388	430	468	504	542	581	617	651	673	698	727	753	780
		64	94	131	165	206	238	274	310	344	378	418	446	476	511	544	571	592	615	637	657	683
		329	1167	2044	2917	3739	4512	5244	5875	6466	7022	7532	8001	8412	8809	9179	9485	9699	9891	10095	10262	10449
		316	1120	1967	2805	3592	4321	5013	5647	6206	6741	7220	7655	8084	8434	8806	9100	9250	9453	9621	9780	9978
		323	1143	2008	2857	3662	4415	5093	5732	6312	6818	7313	7750	8164	8534	8887	9175	9364	9550	9722	9872	10076
																						13840
																						13661
																						14169
		61	61	60	61	62	60	60	61	62	60	61	62	59	59	61	60	61	59	59	59	59
		61	62	59	60	60	60	59	59	60	61	61	61	60	62	61	60	61	62	61	60	61
		59	58	59	56	58	59	57	58	57	58	60	61	59	59	57	58	58	59	58	57	59
	Gluc	97	314	555	801	1045	1279	1508	1729	1939	2142	2330	2522	2702	2875	3045	3209	3339	3463	3586	3704	3843
		99	316	557	802	1048	1282	1514	1737	1949	2156	2352	2541	2729	2901	3068	3229	3357	3485	3615	3738	3851
		79	251	442	638	837	1029	1220	1399	1574	1742	1908	2061	2216	2362	2501	2637	2751	2853	2951	3060	3160
		145	515	919	1329	1722	2100	2451	2785	3098	3399	3677	3943	4197	4431	4644	4873	5030	5176	5332	5482	5627
		141	496	883	1278	1663	2026	2372	2699	3001	3297	3573	3829	4079	4324	4527	4749	4905	5055	5215	5371	5513
		135	482	863	1243	1615	1963	2295	2603	2888	3167	3421	3658	3890	4104	4315	4506	4655	4781	4931	5078	5218
		48	48	50	51	53	55	55	56	55	58	58	59	60	59	58	59	56	57	56	56	55
		50	53	53	55	55	57	59	59	59	60	60	60	59	61	61	60	58	56	55	57	55
		47	47	49	51	52	55	55	56	56	59	58	58	58	58	60	59	58	59	56	58	55
		50	55	62	68	74	80	85	90	98	101	107	112	117	123	127	130	133	135	140	143	146
		50	53	55	61	63	67	69	72	77	80	82	84	88	90	94	95	94	95	98	100	98
		52	53	58	63	67	69	72	75	79	82	84	88	91	94	97	100	99	99	103	103	105
		56	75	98	119	144	166	186	208	232	252	275	294	316	336	356	378	389	401	417	432	445
		58	76	97	118	139	161	183	204	224	244	267	285	306	325	344	363	379	390	404	420	431
		53	74	103	130	159	188	214	241	267	293	318	344	371	391	414	439	454	473	493	507	528
		46	85	133	183	232	281	331	379	426	476	521	566	613	657	702	741	779	809	841	875	908
		64	118	181	250	320	389	457	520	588	653	719	784	847	906	970	1030	1076	1117	1160	1206	1254
		60	112	172	236	301	368	430	494	558	623	681	744	808	867	927	983	1024	1064	1105	1147	1190
		54	58	66	73	80	87	91	97	102	109	119	121	125	131	137	141	141	146	150	153	156
		53	56	62	65	73	75	82	87	89	94	98	104	106	110	113	116	116	119	122	124	127
		53	54	62	65	70	73	79	84	88	91	97	99	105	108	112	115	114	116	117	120	122
		60	59	63	65	65	64	66	67	68	67	67	68	70	68	69	69	68	65	64	64	66
		54	58	61	62	62	63	64	65	63	63	72	65	64	65	66	64	63	62	62	60	61
		57	58	60	63	63	64	66	64	63	63	66	66	67	68	65	65	63	61	62	62	61

## Sheet: Final evaluation
Total values µM/min		Glu			Ara
	1.	2.	3.	1.	2.	3.		Glucose	Arabinose	Standard deviation Glu	Standard deviation Ara
1289	0.507647	0.510739	0.478646	0.601124	0.775525	0.308348	AB33 Gus_Cts1	0.499011	0.561666	0.0177037	0.236075
2007	0.858979	1.08774	0.72272	1.32006	0.763677	0.636073	AB33 Gus_Jps1	0.889813	0.906603	0.184452	0.363702
2028	0.00203566	0.030248	0.000510533	0.0107025	0.0308045	0.00485076	Δdon3	0.0109314	0.0154526	0.0167461	0.0136133
2288	0.000617491	0.00154784	0.0085216	0.0187183	0.0093891	0.00319581	Δdon3 GUS	0.00356231	0.0104344	0.00431999	0.00781386
2302	0.0259985	0.0594679	0.055516	0.917778	1.12984	0.329046	Δdon3 Gus_Cts1 Pcrg_don3	0.0469941	0.79222	0.0182898	0.414898
2734	0.101211	0.142655	0.144125	0.519933	0.727033	0.0827986	Δdon3 Gus_Jps1	0.129331	0.443255	0.024363	0.328891
2776	0.116919	0.140809	0.0106839	1.81905	1.82017	1.35487	Δdon3 Gus_Jps1 Pcrg_don3	0.0894704	1.6647	0.0692688	0.268319
Average values		Glu			Ara
	1.	2.	3.	1.	2.	3.		Glucose	Arabinose	Standard deviation Glu	Standard deviation Ara
1289	1.01731	1.0235	0.95919	1.07025	1.38076	0.548989	AB33 Gus_Cts1	1	1	0.0354776	0.420312
2007	1.69208	2.12974	1.50992	2.19598	0.984722	2.06284	AB33 Gus_Jps1	1.77725	1.74785	0.0327606	0.0132924
2028	0.00400999	0.0592241	0.00106662	0.0178042	0.0397208	0.0157314	Δdon3	0.0214336	0.0244188	0.00909821	0.0115242
2288	0.00121638	0.0030306	0.0178035	0.0311388	0.0121068	0.0103643	Δdon3 GUS	0.00735017	0.01787
2302	0.0512137	0.116435	0.115985	1.52677	1.45687	1.06712	Δdon3 Gus_Cts1 Pcrg_don3	0.0945447	1.35025	0.0375264	0.247676
2734	0.199373	0.279311	0.30111	0.864935	0.937472	0.268523	Δdon3 Gus_Jps1	0.259932	0.69031	0.0535655	0.367075
2776	0.230314	0.275696	0.0223211	3.02609	2.34701	4.39395	Δdon3 Gus_Jps1 Pcrg_don3	0.176111	3.25568	0.135105	1.04261
