# Supplementary material for: A Novel Potent Carrier for Unconventional Protein Export in Ustilago maydis
Source: Front Cell Dev Biol. 2022 Jan 10;9:816335. doi: 10.3389/fcell.2021.816335 (PMC8784666; doi:10.3389/fcell.2021.816335)
Supplement: Supplementary file 8 [file DataSheet5.xlsx]

## Sheet: raw values
Cell extracts				Raw RFU		Replicate 1								Raw RFU		Replicate 2							Raw RFU		Replicate 3
				Sy68/15-Cts1 30 ng	2722	1991	3813							Sy68/15-Cts1 30 ng	4242	3634	5034						Sy68/15-Cts1 30 ng	4119	2750	3191
				Sy68/15-Cts1 60 ng	2896	2932	2214							Sy68/15-Cts1 60 ng	3992	4909	4090						Sy68/15-Cts1 60 ng	4892	3290	3418
				Sy68/15-Cts1 250 ng	2551	2769	3628		Sars-CoV2 RBD					Sy68/15-Cts1 250 ng	6553	7925	6986		Sars-CoV2 RBD				Sy68/15-Cts1 250 ng	4004	4068	4326		Sars-CoV2 RBD
				Sy68/15-Jps1 30 ng	5362	5733	3786							Sy68/15-Jps1 30 ng	5036	5116	4683						Sy68/15-Jps1 30 ng	6483	4897	5128
				Sy68/15-Jps1 60 ng	9233	5923	7523							Sy68/15-Jps1 60 ng	5948	5610	6217						Sy68/15-Jps1 60 ng	7111	8190	6023
				Sy68/15-Jps1 250 ng	21354	17633	18777							Sy68/15-Jps1 250 ng	10510	11671	12559						Sy68/15-Jps1 250 ng	23547	24371	22688
				Baseline		1133	1470							Baseline		2702	2680						Baseline		3865	2853
				Sy68/15-Cts1 30 ng	1073	1044	1525							Sy68/15-Cts1 30 ng	2286	3033	3892						Sy68/15-Cts1 30 ng	1980	1848	1763
				Sy68/15-Cts1 60 ng	1017	1081	1331							Sy68/15-Cts1 60 ng	3599	4291	5086						Sy68/15-Cts1 60 ng	1291	1767	1843
				Sy68/15-Cts1 250 ng	1110	1130	1697							Sy68/15-Cts1 250 ng	2385	4853	3579						Sy68/15-Cts1 250 ng	3175	2244	1763
				Sy68/15-Jps1 30 ng	2186	1854	3798		BSA (negative control					Sy68/15-Jps1 30 ng	3360	3661	4194		BSA (negative control				Sy68/15-Jps1 30 ng	2496	1717	2422		BSA (negative control
				Sy68/15-Jps1 60 ng	1188	2613	3538							Sy68/15-Jps1 60 ng	3984	4862	5387						Sy68/15-Jps1 60 ng	1623	2225	2635
				Sy68/15-Jps1 250 ng	1944	3147	3748							Sy68/15-Jps1 250 ng	7810	5549	2600						Sy68/15-Jps1 250 ng	3509	2626	3649
				Baseline subtratcted										Baseline subtratcted									Baseline subtratcted
					Sy68/15-Cts1	Sy68/15-Jps1									Sy68/15-Cts1	Sy68/15-Jps1								Sy68/15-Cts1	Sy68/15-Jps1
				30 ng	1368.33	3486.67								30 ng	287.333	2189.33							30 ng	-5.66667	2143.67
				60 ng	1207	6086								60 ng	1547.67	3169.33							60 ng	507.667	3749
				250 ng	1509	17781								250 ng	1574.67	8824.33							250 ng	773.667	20176.3
				30 ng BSA	-259.667	546.333								30 ng BSA	312.333	980.333							30 ng BSA	-1495.33	2211.67
				60 ng BSA	-330.667	426.833								60 ng BSA	1567.33	1986.33							60 ng BSA	-1725.33	2161
				250 ng BSA	-161.333	1071.83								250 ng BSA	847.667	2561.67							250 ng BSA	-965	3261.33
Supernatants						Replicate 1										Replicate 2
				Raw RFU										Raw RFU											Replicate 3
				Sy68/15-Cts1 1x	3312	3357	3523							Sy68/15-Cts1 1x	3088	3710	5735						Sy68/15-Cts1 1x	5914	4348	4213
				Sy68/15-Cts1 5x	3929	2636	3696							Sy68/15-Cts1 5x	2760	2689	4000						Sy68/15-Cts1 5x	4940	4673	4629
				Sy68/15-Cts1 10x	3064	2786	3803		Sars-CoV2 RBD					Sy68/15-Cts1 10x	3198	3190	3957		Sars-CoV2 RBD				Sy68/15-Cts1 10x	4297	4825	3718		Sars-CoV2 RBD
				Sy68/15-Jps1 1x	4798	3344	3622							Sy68/15-Jps1 1x	3930	2530	4378						Sy68/15-Jps1 1x	10525	10676	11848
				Sy68/15-Jps1 5x	9969	9878	8316							Sy68/15-Jps1 5x	11737	9571	8210						Sy68/15-Jps1 5x	12953	11350	11438
				Sy68/15-Jps1 10x	14378	13900	12887							Sy68/15-Jps1 10x	14692	16001	13765						Sy68/15-Jps1 10x	16374	12174	13173
				Baseline		2628	2993							Baseline		2526	2464						Baseline		9180	9062
				Sy68/15-Cts1 1x	1507	1566	2079							Sy68/15-Cts1 1x	2065	1544	1804						Sy68/15-Cts1 1x	9470	8148	10328
				Sy68/15-Cts1 5x	2607	1476	2072							Sy68/15-Cts1 5x	1746	1194	3987						Sy68/15-Cts1 5x	9943	6648	8257
				Sy68/15-Cts1 10x	2359	838	2095							Sy68/15-Cts1 10x	2921	2240	1929						Sy68/15-Cts1 10x	8846	7315	9346
				Sy68/15-Jps1 1x	1687	1261	3419		BSA (negative control					Sy68/15-Jps1 1x	1973	1601	2464			BSA (negative control			Sy68/15-Jps1 1x	7869	7081	9740		BSA (negative control
				Sy68/15-Jps1 5x	1806	882	1664							Sy68/15-Jps1 5x	1537	1459	2535						Sy68/15-Jps1 5x	6303	5561	8191
				Sy68/15-Jps1 10x	1548	1724	2978							Sy68/15-Jps1 10x	1844	1296	2701						Sy68/15-Jps1 10x	7188	5375	5859
				Baseline subtratcted
					Sy68/15-Cts1	Sy68/15-Jps1								Baseline subtratcted									Baseline subtratcted
				1x	586.833	1110.83									Sy68/15-Cts1	Sy68/15-Jps1								Sy68/15-Cts1	Sy68/15-Jps1
				5x	609.833	6577.17								1x	1651.67	1086.67							1x	-4237	1954.33
				10x	407.167	11899.2								5x	623.667	7313.33							5x	-4314.67	2851.67
				1x BSA	-1093.17	-688.167								10x	922.333	12293.3							10x	-4782	4845
				5x BSA	229.167	-1359.83								1x BSA	-721.667	468.667							1x BSA	-559.667	-2921.33
				10x BSA	-10	-727.167								5x BSA	-217	-682.333							5x BSA	-779.333	-2377
														10x BSA	-162.667	-579							10x BSA	253.333	-832

## Sheet: evaluation
Cell extracts:
	Sy68/15-Cts1	Sy68/15-Jps1
30 ng	550	2606.56
60 ng	1087.44	4334.78
250 ng	1285.78	15593.9
30 ng BSA	-480.889	1246.11
60 ng BSA	-162.889	1524.72
250 ng BSA	-92.8889	2298.28
Supernatants:
	Sy68/15-Cts1	Sy68/15-Jps1
1x	-666.167	1383.94
5x	-1027.06	5580.72
10x	-1150.83	9679.17
1x BSA	-791.5	-1046.94
5x BSA	-255.722	-1473.06
10x BSA	26.8889	-712.722
