# Supplementary material for: A Novel Potent Carrier for Unconventional Protein Export in Ustilago maydis
Source: Front Cell Dev Biol. 2022 Jan 10;9:816335. doi: 10.3389/fcell.2021.816335 (PMC8784666; doi:10.3389/fcell.2021.816335)
Supplement: Supplementary file 10 [file DataSheet2.xlsx]

## Sheet: GUS supernatant 1
GUS	Time [h]	0	5	10	15	20	25	30	35	40	45	50	60	65	70	75	80	85	90	95	μM/min		Average μM/min			Average μM/min - Blank
72,033: Factor for RFU/µM	RFU/72,033
		0.416476	0.430358	0.458123	0.472006	0.485888	0.499771	0.499771	0.513653	0.527536	0.513653	0.513653	0.485888	0.485888	0.472006	0.485888	0.499771	0.485888	0.458123	0.485888	0.000294411
P8Δ		0.430358	0.472006	0.569184	0.638596	0.749656	0.832952	0.902364	1.01342	1.09672	1.18001	1.23554	1.31884	1.36049	1.45767	1.52708	1.59649	1.6659	1.70755	1.77696	0.0142713		0.00735756			0.00741526
		0.388711	0.472006	0.513653	0.555301	0.610831	0.680244	0.735774	0.777421	0.832952	0.888482	0.874599	0.902364	0.944012	0.985659	0.985659	1.06895	1.08284	1.1106	1.16613	0.00750693
		0.416476	0.444241	0.458123	0.485888	0.485888	0.499771	0.513653	0.513653	0.513653	0.485888	0.527536	0.458123	0.458123	0.472006	0.458123	0.485888	0.458123	0.458123	0.458123	-3.99164e-05
Poma-GUS		0.402593	0.444241	0.458123	0.472006	0.485888	0.499771	0.513653	0.513653	0.513653	0.527536	0.499771	0.485888	0.444241	0.458123	0.472006	0.458123	0.472006	0.458123	0.485888	8.40229e-05		5.53537e-05			0.00011306
		0.402593	0.416476	0.458123	0.472006	0.485888	0.499771	0.485888	0.485888	0.485888	0.499771	0.513653	0.472006	0.472006	0.444241	0.458123	0.458123	0.458123	0.472006	0.458123	0.000121955
		0.430358	0.860717	1.7492	2.9431	4.22029	5.49748	6.81632	8.06575	9.27353	10.4813	11.6474	12.6053	13.6049	14.5211	15.5068	16.3259	17.2282	18.0056	18.8664	0.200205
Poma-GUS-Cts1		0.402593	0.819069	1.6659	2.74874	3.91487	5.081	6.31655	7.53821	8.64881	9.78718	10.8423	11.7724	12.6609	13.5493	14.4101	15.2152	16.0343	16.8117	17.603	0.186588		0.161301			0.161359
		0.236003	0.444241	0.916247	1.47155	2.08238	2.70709	3.31792	3.9704	4.55347	5.1643	5.74737	6.13608	6.60808	7.08009	7.53821	7.95469	8.39893	8.78764	9.20411	0.0971102
		0.527536	1.26331	2.8598	4.87277	7.13562	9.42624	11.6474	13.8409	15.9233	17.9501	19.7965	21.4763	23.0589	24.586	26.1269	27.5013	28.8062	30.1112	31.4856	0.336497
Poma_Gus_Jps1		0.499771	1.24943	2.88757	4.95606	7.26056	9.50953	11.6891	13.9242	15.9788	17.8946	19.7826	21.4763	23.0589	24.586	26.0714	27.418	28.7924	30.139	31.4578	0.335649		0.334447			0.334505
		0.472006	1.31884	3.08192	5.24759	7.49656	9.70389	11.8973	14.0491	15.9788	17.9362	19.7271	21.3236	22.9617	24.4471	25.9742	27.3069	28.6119	29.9168	31.2496	0.331195
		0.472006	0.527536	0.541419	0.555301	0.569184	0.555301	0.569184	0.596949	0.583066	0.555301	0.569184	0.541419	0.527536	0.527536	0.541419	0.513653	0.527536	0.541419	0.555301	-2.31559e-05
Blank		0.333181	0.374828	0.430358	0.416476	0.430358	0.430358	0.444241	0.444241	0.430358	0.444241	0.444241	0.402593	0.388711	0.388711	0.402593	0.402593	0.402593	0.402593	0.402593	-2.11711e-05		-5.7706e-05
		0.472006	0.513653	0.541419	0.569184	0.555301	0.555301	0.569184	0.569184	0.569184	0.569184	0.555301	0.527536	0.527536	0.541419	0.527536	0.513653	0.513653	0.513653	0.541419	-0.000128791
	GUS	30	31	33	34	35	36	36	37	38	37	37	35	35	34	35	36	35	33	35	36	36
		31	34	41	46	54	60	65	73	79	85	89	95	98	105	110	115	120	123	128	133	139
		28	34	37	40	44	49	53	56	60	64	63	65	68	71	71	77	78	80	84	86	89
		30	32	33	35	35	36	37	37	37	35	38	33	33	34	33	35	33	33	33	34	33
		29	32	33	34	35	36	37	37	37	38	36	35	32	33	34	33	34	33	35	34	34
		29	30	33	34	35	36	35	35	35	36	37	34	34	32	33	33	33	34	33	31	32
		31	62	126	212	304	396	491	581	668	755	839	908	980	1046	1117	1176	1241	1297	1359	1417	1473
		29	59	120	198	282	366	455	543	623	705	781	848	912	976	1038	1096	1155	1211	1268	1318	1375
		17	32	66	106	150	195	239	286	328	372	414	442	476	510	543	573	605	633	663	692	721
		38	91	206	351	514	679	839	997	1147	1293	1426	1547	1661	1771	1882	1981	2075	2169	2268	2357	2447
		36	90	208	357	523	685	842	1003	1151	1289	1425	1547	1661	1771	1878	1975	2074	2171	2266	2353	2442
		34	95	222	378	540	699	857	1012	1151	1292	1421	1536	1654	1761	1871	1967	2061	2155	2251	2340	2424
		34	38	39	40	41	40	41	43	42	40	41	39	38	38	39	37	38	39	40	39	37
		24	27	31	30	31	31	32	32	31	32	32	29	28	28	29	29	29	29	29	29	28
		34	37	39	41	40	40	41	41	41	41	40	38	38	39	38	37	37	37	39	37	38

## Sheet: GUS supernatant 2
GUS	Time [h]	0	5	10	15	20	25	30	35	40	45	50	60	65	70	75	80	85	90	95	μM/min		Average μM/min			Average μM/min - Blank
72,033: Factor for RFU/µM	RFU/72,033
		0.430358	0.472006	0.499771	0.499771	0.499771	0.499771	0.499771	0.513653	0.541419	0.527536	0.513653	0.472006	0.499771	0.485888	0.472006	0.499771	0.472006	0.458123	0.472006	-0.000100342
P8Δ		0.430358	0.430358	0.499771	0.485888	0.499771	0.527536	0.499771	0.499771	0.527536	0.513653	0.499771	0.472006	0.458123	0.499771	0.472006	0.485888	0.458123	0.430358	0.485888	-0.000106076		-6.23372e-05			-4.63118e-06
		0.388711	0.416476	0.430358	0.472006	0.472006	0.485888	0.513653	0.485888	0.513653	0.499771	0.541419	0.472006	0.444241	0.444241	0.458123	0.458123	0.444241	0.430358	0.444241	1.94069e-05
		0.416476	0.485888	0.485888	0.499771	0.513653	0.527536	0.527536	0.541419	0.499771	0.541419	0.541419	0.499771	0.485888	0.472006	0.472006	0.485888	0.472006	0.485888	0.499771	-4.07985e-05
Poma-GUS		0.402593	0.444241	0.485888	0.499771	0.499771	0.499771	0.499771	0.527536	0.527536	0.527536	0.555301	0.458123	0.472006	0.472006	0.472006	0.472006	0.472006	0.458123	0.472006	-3.17567e-05		-5.08695e-05			6.83651e-06
		0.388711	0.458123	0.472006	0.458123	0.499771	0.485888	0.499771	0.541419	0.513653	0.541419	0.499771	0.458123	0.472006	0.472006	0.458123	0.472006	0.444241	0.458123	0.444241	-8.00533e-05
		0.485888	0.944012	1.73532	2.59603	3.54004	4.48406	5.45583	6.41373	7.34386	8.31563	9.12082	9.89824	10.6201	11.3559	12.0778	12.7442	13.3966	13.9797	14.6877	0.152415
Poma-GUS-Cts1		0.499771	0.971777	1.72143	2.6238	3.56781	4.55347	5.52525	6.49702	7.44103	8.41281	9.32906	10.0093	10.8006	11.4947	12.175	12.8969	13.5632	14.1879	14.8682	0.154377		0.153557			0.153615
		0.499771	0.971777	1.70755	2.58215	3.55393	4.51182	5.53913	6.52479	7.42715	8.38505	9.27353	10.0093	10.759	11.467	12.1889	12.8413	13.4661	14.1185	14.8404	0.153879
		0.485888	1.13837	2.37391	3.91487	5.62242	7.32997	8.95423	10.6895	12.3416	13.8686	15.3402	16.6451	17.8668	18.9635	20.1019	21.1431	22.212	23.1561	24.2389	0.257555
Poma_Gus_Jps1		0.472006	1.05507	2.24897	3.74828	5.35866	6.94126	8.56552	10.2037	11.6891	13.1884	14.5489	15.7567	16.9644	18.0612	19.1579	20.1158	21.1153	22.0177	23.045	0.244892		0.248857			0.248915
		0.472006	1.05507	2.24897	3.76216	5.35866	6.96903	8.5794	10.2037	11.6197	13.1468	14.4934	15.7289	16.8812	17.9501	19.0607	20.0741	21.0459	22.0316	23.0172	0.244125
																							#DIV/0!			#DIV/0!
																							#DIV/0!			#DIV/0!
																							#DIV/0!			#DIV/0!
																							#DIV/0!			#DIV/0!
																							#DIV/0!			#DIV/0!
		0.472006	0.527536	0.541419	0.555301	0.569184	0.555301	0.569184	0.596949	0.583066	0.555301	0.569184	0.541419	0.527536	0.527536	0.541419	0.513653	0.527536	0.541419	0.555301	-2.31559e-05
Blank		0.333181	0.374828	0.430358	0.416476	0.430358	0.430358	0.444241	0.444241	0.430358	0.444241	0.444241	0.402593	0.388711	0.388711	0.402593	0.402593	0.402593	0.402593	0.402593	-2.11711e-05		-5.7706e-05
		0.472006	0.513653	0.541419	0.569184	0.555301	0.555301	0.569184	0.569184	0.569184	0.569184	0.555301	0.527536	0.527536	0.541419	0.527536	0.513653	0.513653	0.513653	0.541419	-0.000128791
	GUS	31	34	36	36	36	36	36	37	39	38	37	34	36	35	34	36	34	33	34	36	34
		31	31	36	35	36	38	36	36	38	37	36	34	33	36	34	35	33	31	35	36	34
		28	30	31	34	34	35	37	35	37	36	39	34	32	32	33	33	32	31	32	33	32
		30	35	35	36	37	38	38	39	36	39	39	36	35	34	34	35	34	35	36	34	34
		29	32	35	36	36	36	36	38	38	38	40	33	34	34	34	34	34	33	34	33	35
		28	33	34	33	36	35	36	39	37	39	36	33	34	34	33	34	32	33	32	33	31
		35	68	125	187	255	323	393	462	529	599	657	713	765	818	870	918	965	1007	1058	1105	1145
		36	70	124	189	257	328	398	468	536	606	672	721	778	828	877	929	977	1022	1071	1114	1161
		36	70	123	186	256	325	399	470	535	604	668	721	775	826	878	925	970	1017	1069	1108	1154
		35	82	171	282	405	528	645	770	889	999	1105	1199	1287	1366	1448	1523	1600	1668	1746	1814	1875
		34	76	162	270	386	500	617	735	842	950	1048	1135	1222	1301	1380	1449	1521	1586	1660	1726	1789
		34	76	162	271	386	502	618	735	837	947	1044	1133	1216	1293	1373	1446	1516	1587	1658	1721	1787
		34	38	39	40	41	40	41	43	42	40	41	39	38	38	39	37	38	39	40	39	37
		24	27	31	30	31	31	32	32	31	32	32	29	28	28	29	29	29	29	29	29	28
		34	37	39	41	40	40	41	41	41	41	40	38	38	39	38	37	37	37	39	37	38

## Sheet: GUS supernatant 3
GUS	Time [h]	0	5	10	15	20	25	30	35	40	45	50	60	65	70	75	80	85	90	95	μM/min		Average μM/min			Average μM/min - Blank
72,033: Factor for RFU/µM	RFU/72,033
		0.472006	0.527536	0.541419	0.555301	0.569184	0.555301	0.569184	0.596949	0.583066	0.555301	0.569184	0.541419	0.527536	0.527536	0.541419	0.513653	0.527536	0.541419	0.555301	-2.31559e-05
P8Δ		0.333181	0.374828	0.430358	0.416476	0.430358	0.430358	0.444241	0.444241	0.430358	0.444241	0.444241	0.402593	0.388711	0.388711	0.402593	0.402593	0.402593	0.402593	0.402593	-2.11711e-05		-5.7706e-05			-5.7706e-05
		0.472006	0.513653	0.541419	0.569184	0.555301	0.555301	0.569184	0.569184	0.569184	0.569184	0.555301	0.527536	0.527536	0.541419	0.527536	0.513653	0.513653	0.513653	0.541419	-0.000128791
		0.472006	0.472006	0.541419	0.583066	0.555301	0.555301	0.569184	0.569184	0.583066	0.583066	0.596949	0.541419	0.541419	0.541419	0.541419	0.555301	0.541419	0.541419	0.527536	0.000176867
Poma-GUS		0.458123	0.499771	0.555301	0.555301	0.555301	0.569184	0.555301	0.583066	0.583066	0.583066	0.569184	0.555301	0.541419	0.541419	0.541419	0.527536	0.527536	0.541419	0.527536	7.32168e-05		5.13106e-05			5.13106e-05
		0.458123	0.485888	0.541419	0.541419	0.555301	0.569184	0.569184	0.569184	0.569184	0.555301	0.527536	0.555301	0.499771	0.527536	0.541419	0.541419	0.513653	0.513653	0.485888	-9.61522e-05
		0.596949	1.20778	2.12403	3.12357	4.16476	5.30312	6.3582	7.4688	8.48222	9.56506	10.5091	11.3559	12.1333	12.8969	13.6882	14.4101	15.1181	15.7567	16.4508	0.169869
Poma-GUS-Cts1		0.513653	1.13837	1.90191	2.84592	3.81769	4.83112	5.84454	6.84409	7.7881	8.75987	9.60671	10.3564	11.0921	11.8001	12.4804	13.119	13.7437	14.4101	15.007	0.154924		0.163118			0.163118
		0.541419	1.13837	1.9852	2.97086	4.02593	5.09489	6.12219	7.20503	8.21846	9.25964	10.2175	10.9117	11.703	12.4526	13.2439	13.8825	14.6044	15.243	15.9094	0.164562
		0.652479	2.3045	4.70618	7.35774	10.1065	12.883	15.5762	18.2139	20.685	23.1422	25.3773	27.1403	28.7924	30.4721	32.0964	33.5402	35.0256	36.1779	37.5661	0.394387
Poma_Gus_Jps1		0.666361	2.29062	4.69229	7.30221	10.0371	12.7858	15.4096	18.1028	20.56	22.9339	25.1551	26.9182	28.5008	30.1806	31.791	33.1376	34.5814	36.0113	37.3856	0.390885		0.390822			0.390822
		0.652479	2.24897	4.62288	7.20503	9.93989	12.6747	15.3263	17.8946	20.324	22.6702	24.7942	26.5434	28.2371	29.8613	31.43	32.9294	34.2204	35.6364	37.0525	0.387193
		0.458123	0.499771	0.527536	0.541419	0.569184	0.555301	0.555301	0.555301	0.569184	0.555301	0.541419	0.513653	0.513653	0.485888	0.513653	0.527536	0.499771	0.513653	0.485888	-0.000258685
Blank		0.444241	0.472006	0.527536	0.513653	0.527536	0.527536	0.555301	0.541419	0.541419	0.555301	0.513653	0.499771	0.485888	0.499771	0.485888	0.485888	0.472006	0.485888	0.499771	-0.000218768
		0.444241	0.472006	0.527536	0.527536	0.541419	0.541419	0.555301	0.541419	0.527536	0.541419	0.527536	0.583066	0.485888	0.499771	0.485888	0.485888	0.485888	0.472006	0.458123	-0.000336533
		0.0644	0.0648	0.0651	0.0647	0.0644	0.0643	0.0646	0.0645	0.0639	0.064	0.0646	0.0644	0.0651	0.0655	0.0658	0.0654	0.0651	0.0651	0.0655	0.0661	0.0665
		0.0636	0.0637	0.0636	0.0642	0.0636	0.0637	0.064	0.0641	0.0638	0.0641	0.0642	0.0646	0.0649	0.0656	0.0652	0.0651	0.0654	0.0661	0.0661	0.0662	0.0663
		0.0636	0.0638	0.064	0.064	0.0638	0.0637	0.0638	0.064	0.0642	0.0645	0.0646	0.065	0.0652	0.0654	0.0657	0.0658	0.0663	0.0664	0.067	0.067	0.0673
	GUS	34	38	39	40	41	40	41	43	42	40	41	39	38	38	39	37	38	39	40	39	37
		24	27	31	30	31	31	32	32	31	32	32	29	28	28	29	29	29	29	29	29	28
		34	37	39	41	40	40	41	41	41	41	40	38	38	39	38	37	37	37	39	37	38
		34	34	39	42	40	40	41	41	42	42	43	39	39	39	39	40	39	39	38	39	40
		33	36	40	40	40	41	40	42	42	42	41	40	39	39	39	38	38	39	38	40	38
		33	35	39	39	40	41	41	41	41	40	38	40	36	38	39	39	37	37	35	38	37
		43	87	153	225	300	382	458	538	611	689	757	818	874	929	986	1038	1089	1135	1185	1234	1283
		37	82	137	205	275	348	421	493	561	631	692	746	799	850	899	945	990	1038	1081	1122	1167
		39	82	143	214	290	367	441	519	592	667	736	786	843	897	954	1000	1052	1098	1146	1186	1236
		47	166	339	530	728	928	1122	1312	1490	1667	1828	1955	2074	2195	2312	2416	2523	2606	2706	2801	2890
		48	165	338	526	723	921	1110	1304	1481	1652	1812	1939	2053	2174	2290	2387	2491	2594	2693	2775	2864
		47	162	333	519	716	913	1104	1289	1464	1633	1786	1912	2034	2151	2264	2372	2465	2567	2669	2757	2838
		33	36	38	39	41	40	40	40	41	40	39	37	37	35	37	38	36	37	35	37	36	36
		32	34	38	37	38	38	40	39	39	40	37	36	35	36	35	35	34	35	36	35	35	35
		32	34	38	38	39	39	40	39	38	39	38	42	35	36	35	35	35	34	33	35	35	35
		91	304	554	813	1070	1327	1574	1815	2047	2269	2476	2682	2876	3066	3255	3431	3602	3758	3923	4085
		73	254	466	687	915	1131	1351	1563	1766	1961	2147	2336	2510	2676	2849	3003	3151	3301	3443	3588
		76	250	462	681	903	1120	1340	1552	1759	1952	2142	2327	2504	2670	2831	2988	3144	3286	3436	3577
		53	81	120	162	208	252	295	342	387	427	468	513	554	595	635	674	714	753	792	830
		47	72	101	136	171	207	245	276	312	348	381	416	448	481	513	544	575	610	641	666
		48	70	103	142	176	215	249	290	325	363	400	436	470	501	535	568	602	634	670	699
		65	206	382	576	774	967	1161	1350	1529	1697	1869	2030	2187	2337	2484	2620	2755	2886	3016	3140
		63	198	377	568	767	969	1159	1347	1530	1700	1867	2033	2192	2335	2482	2624	2757	2892	3015	3139
		66	198	377	567	766	960	1147	1339	1519	1684	1850	2008	2162	2308	2450	2582	2711	2839	2962	3085
		106	488	936	1402	1857	2286	2704	3097	3468	3792	4121	4424	4712	4979	5232	5473	5696	5905	6114	6309
		108	506	975	1459	1929	2374	2792	3188	3557	3884	4204	4501	4788	5039	5284	5507	5720	5919	6111	6291
		119	536	1020	1518	1993	2445	2859	3261	3623	3954	4268	4553	4839	5084	5329	5553	5754	5943	6122	6309
		44	44	52	50	55	57	58	61	65	68	69	70	71	74	74	77	78	80	83	85
		44	46	53	53	59	58	63	63	66	68	70	73	75	76	77	81	83	85	86	89
		40	42	47	50	54	54	58	60	62	64	65	69	70	73	77	76	77	81	82	84
		49	48	51	54	56	59	59	63	64	66	66	71	71	72	75	79	76	79	79	81
		36	38	39	41	48	47	50	50	54	56	57	56	60	60	61	61	64	63	66	66
		41	43	44	49	53	51	54	56	57	60	60	62	63	64	64	67	67	69	70	71
		50	58	71	83	97	112	125	138	153	166	179	193	205	217	229	242	252	266	278	292
		37	44	54	64	72	82	91	102	111	120	129	136	147	156	162	174	179	185	196	203
		43	51	62	76	90	100	117	131	144	155	169	182	194	206	220	229	241	252	268	275
		43	63	93	125	155	189	225	258	296	330	366	402	438	471	505	542	575	610	645	677
		48	70	103	135	173	210	247	285	324	364	402	441	481	521	561	599	641	675	715	754
		55	86	132	179	227	277	329	378	427	477	530	581	634	684	738	787	839	883	930	979
		56	92	140	192	242	295	346	399	454	503	557	606	657	708	759	809	860	902	950	999
		48	82	124	167	213	258	307	353	401	448	496	545	589	633	678	720	769	809	853	899
		48	79	120	161	208	250	295	343	386	432	477	523	566	611	657	697	740	785	823	868
		45	47	51	56	59	62	67	70	73	77	78	80	84	87	87	92	93	95	100	102
		45	46	48	48	50	51	51	54	54	55	55	57	56	58	58	57	57	58	59	55
		43	43	45	48	50	50	50	51	52	52	52	52	52	53	53	53	53	55	54	56

## Sheet: Final Evaluation GUS Supernatan
			Total values	µM/min
								Total values
		1.	2.	3.					Average values		Standard deviation
	P8Δ	0.000213623	-4.63118e-06	0.00741526				AB33P8Δ	0.00254142		0.00422228
	Poma-GUS	0.000322639	6.83651e-06	0.00011306				GUS	0.000147512		0.000160695
	Poma-Gus-Cts1	0.163389	0.153615	0.161359				Gus-Cts1	0.159454		0.00515811
	Poma-Gus-Jps1	0.391093	0.248915	0.334505				Gus-Jps1	0.324837		0.0715803
			0.159454
			Total values	µM/min		Calculation of relative values		Relative values
		1.	2.	3.					Average values		Standard deviation
	P8Δ	0.000213623	-4.63118e-06	0.00741526	0.00130744	-3.0148e-05	0.0459551	AB33P8Δ	0.0157441		0.026172
	GUS	0.000322639	6.83651e-06	0.00011306	0.00197466	4.45043e-05	0.000700673	GUS	0.000906614		0.000981421
	Gus-Cts1	0.163389	0.153615	0.161359	1.02468	0.963378	1.01194	Gus-Cts1	1		0.0323485
	Gus-Jps1	0.391093	0.248915	0.334505	2.4527	1.56104	2.09781	Gus-Jps1	2.03718		0.448908

## Sheet: Gus Cell extracts
								Replicate 1							Average [µM/min]		Average [µM/min]- Blank
Time [Min]	0	5	10	15	20	25	30	35	40	45	50	55	60
Gus	4.874	38.7012	68.3883	92.6198	112.254	128.469	141.263	151.648	160.579	167.668	173.525	178.884	183.356	Gus	2.78822	Gus	2.75397
Cts1	1.48158	13.5281	25.7823	37.275	48.0199	57.6987	66.7405	74.19	81.1548	87.5242	93.5752	98.7538	103.545	Gus-Cts1	1.69578	Gus-Cts1	1.66153
Jps1	1.14927	11.3127	22.0853	32.4425	42.0936	51.0662	58.9172	66.3528	72.9299	79.4378	84.7688	90.0582	94.8629	Gus-Jps1	1.56556	Gus-Jps1	1.53131
WT	0.0830795	0.0830795	0.138466	0.0830795	0.110773	0.0969261	0.138466	0.110773	0.124619	0.152312	0.138466	0.166159	0.152312	WT	0.00118683	WT	-0.0330639
								Replikate 2
Time [Min]	0	5	10	15	20	25	30	35	40	45	50	55	60
Gus	5.91249	39.4904	68.6929	93.2567	113.597	129.826	143.354	154.237	163.764	171.518	178.081	183.716	188.05	Gus	2.86922	Gus	2.85785
Cts1	3.80781	25.5469	46.123	64.8989	81.501	96.0537	108.557	119.662	129.244	137.552	144.724	151.232	157.048	Gus-Cts1	2.50471	Gus-Cts1	2.49334
Jps1	3.01855	20.576	37.6212	53.517	67.779	80.7117	91.8582	101.98	111.036	118.818	125.907	132.263	138.244	Gus-Jps1	2.22701	Gus-Jps1	2.21564
WT	0.0830795	0.124619	0.166159	0.221545	0.221545	0.249238	0.249238	0.263085	0.276932	0.276932	0.290778	0.276932	0.290778	WT	0.00307357	WT	-0.00829259
								Replikate 3
Time [Min]	0	5	10	15	20	25	30	35	40	45	50.0017	55.0017	60
Gus	6.07865	33.841	59.3326	81.6671	100.568	116.159	129.493	140.57	149.682	157.602	163.237	169.413	174.259	Gus	2.69556	Gus	2.63581
Cts1	3.57242	21.0606	38.5904	54.8325	69.2191	82.3872	93.6029	103.808	112.42	120.798	127.042	132.927	138.881	Gus-Cts1	2.23151	Gus-Cts1	2.17176
Jps1	2.17391	13.8466	26.1839	38.0642	49.2661	59.4849	68.6929	77.0008	84.478	91.5397	97.5907	103.185	108.294	Gus-Jps1	1.77734	Gus-Jps1	1.71758
WT	0.0830795	0.193852	0.152312	0.166159	0.207699	0.221545	0.193852	0.249238	0.249238	0.263085	0.235392	0.263085	0.249238	WT	0.00228236	WT	-0.05747
								Blanks
Time [Min]	0	5	10	15	20	25	30	35	40	45	50.0017	55.0017	60
Replikat1	0.0969261	0.263085	0.443091	0.623096	0.816948	0.996954	1.16311	1.32927	1.50928	1.66159	1.82775	1.98006	2.13237		0.0342507
Replikat2	0.0692329	0.166159	0.235392	0.304625	0.373858	0.415397	0.470784	0.553863	0.60925	0.623096	0.678482	0.720022	0.775408		0.0113662
Replikat3	0.124619	0.401551	0.789255	1.08003	1.4262	1.73082	2.03545	2.32623	2.60316	2.89394	3.15702	3.43395	3.68319		0.0597523
						Final evaluation:
							µM/min - Blank
						Gus	2.74921
						Gus-Cts1	2.10888
						Gus-Jps1	1.82151
						WT	-0.0329421

## Sheet: Evaluation Quantitative Western
Standard curve Replicate 1				Standard curve Replicate 2				Standard curve Replicate 3
	RFU	ng			RFU	ng			RFU	ng
	2140	0			2160	0			2200	0
	58400	50			59700	50			56900	50
	104000	100			107000	100			114000	100
	169000	200			171000	200			245000	200
Obtained values Replicate 1				Obtained values Replicate 2				Obtained values Replicate 3
		RFU	ng			RFU	ng			RFU	ng
	Gus-Cts1	25700	18.504		Gus-Cts1	38600	42.46		Gus-Cts1	65300	54.1831
	Gus-Jps1	91500	97.464		Gus-Jps1	83200	91.52		Gus-Jps1	150000	121.943
Equation factor obtained from standard curve				Equation factor obtained from standard curve				Equation factor obtained from standard curve
0,0012x-12,36				0,0011x				0,0008x+1,9431
